# Supplementary material for: Chemical Discrimination of Astragalus mongholicus and Astragalus membranaceus Based on Metabolomics Using UHPLC-ESI-Q-TOF-MS/MS Approach
Source: Molecules. 2019 Nov 9;24(22):4064. doi: 10.3390/molecules24224064 (PMC6891664; doi:10.3390/molecules24224064)
Supplement: Supplementary file 1 [file molecules-24-04064-s001.zip]

Archive with 60 entries (58 files):
- Supporting information/
- Supporting information/Figure S1.tif
- Supporting information/Figure S2.tif
- Supporting information/Figure S3.tif
- Supporting information/Figure S4.tif
- Supporting information/Figure S5.tif
- Supporting information/Peak 1-53/
- Supporting information/Peak 1-53/1.jpg
- Supporting information/Peak 1-53/10.jpg
- Supporting information/Peak 1-53/11.jpg
- Supporting information/Peak 1-53/12.jpg
- Supporting information/Peak 1-53/13.jpg
- Supporting information/Peak 1-53/14.jpg
- Supporting information/Peak 1-53/15.jpg
- Supporting information/Peak 1-53/16.jpg
- Supporting information/Peak 1-53/17.jpg
- Supporting information/Peak 1-53/18.jpg
- Supporting information/Peak 1-53/19.jpg
- Supporting information/Peak 1-53/2.jpg
- Supporting information/Peak 1-53/20.jpg
- Supporting information/Peak 1-53/21.jpg
- Supporting information/Peak 1-53/22.jpg
- Supporting information/Peak 1-53/23.jpg
- Supporting information/Peak 1-53/24.jpg
- Supporting information/Peak 1-53/25.jpg
- Supporting information/Peak 1-53/26.jpg
- Supporting information/Peak 1-53/27.jpg
- Supporting information/Peak 1-53/28.jpg
- Supporting information/Peak 1-53/29.jpg
- Supporting information/Peak 1-53/3.jpg
- Supporting information/Peak 1-53/30.jpg
- Supporting information/Peak 1-53/31.jpg
- Supporting information/Peak 1-53/32.jpg
- Supporting information/Peak 1-53/33.jpg
- Supporting information/Peak 1-53/34.jpg
- Supporting information/Peak 1-53/35.jpg
- Supporting information/Peak 1-53/36.jpg
- Supporting information/Peak 1-53/37.jpg
- Supporting information/Peak 1-53/38.jpg
- Supporting information/Peak 1-53/39.jpg
- Supporting information/Peak 1-53/4.jpg
- Supporting information/Peak 1-53/40.jpg
- Supporting information/Peak 1-53/41.jpg
- Supporting information/Peak 1-53/42.jpg
- Supporting information/Peak 1-53/43.jpg
- Supporting information/Peak 1-53/44.jpg
- Supporting information/Peak 1-53/45.jpg
- Supporting information/Peak 1-53/46.jpg
- Supporting information/Peak 1-53/47.jpg
- Supporting information/Peak 1-53/48.jpg
- Supporting information/Peak 1-53/49.jpg
- Supporting information/Peak 1-53/5.jpg
- Supporting information/Peak 1-53/50.jpg
- Supporting information/Peak 1-53/51.jpg
- Supporting information/Peak 1-53/52.jpg
- Supporting information/Peak 1-53/53.jpg
- Supporting information/Peak 1-53/6.jpg
- Supporting information/Peak 1-53/7.jpg
- Supporting information/Peak 1-53/8.jpg
- Supporting information/Peak 1-53/9.jpg
